# Supplementary material for: Vertical organization of the division of labor within nests of the Florida harvester ant, Pogonomyrmex badius
Source: PLoS One. 2017 Nov 28;12(11):e0188630. doi: 10.1371/journal.pone.0188630 (PMC5705139; doi:10.1371/journal.pone.0188630)
Supplement: S1 Table — These numbers apply through initial mark-recapture of foragers, as well as through the excavation of the top 15 cm of the nest and the marking of transfer workers. (XLSX) [file pone.0188630.s001.xlsx]

## Sheet: Transfer Worker Forager Proport
Colony	Date	start date for marking	elapsed days of marking	Marked Foragers	#Unmarked	Total	Percent Marked	Transfer Workers in top 15cm	Nurse Workers in Top 15cm	transfer workers as a % of workers in top 15 cm	line number	% unmarked foragers	cumulative total marked foragers (day by day cumulation of marked foragers before the capture of the top 15 cm of the nest )	final cumulative foragers marked	marked foragers captured in top 15 cm	% of cum foragers captured in top 15 cm	day by day % of final cumulative marked foragers	NewVar3	NewVar4	NewVar5	Notes
0	2017-06-27	2017-06-27	0	235	0	235	0				64		235	444	256	0.576577	0.529279
0	2017-06-28	2017-06-27	1	88	51	139	0.633094				65		286	444	256	0.576577	0.644144
0	2017-06-29	2017-06-27	2	102	73	175	0.582857				66		359	444	256	0.576577	0.808559
0	2017-06-30	2017-06-27	3	99	46	145	0.682759				67		405	444	256	0.576577	0.912162
0	2017-07-01	2017-06-27	4	152	39	191	0.795812				68		444	444	256	0.576577	1				Final day of collecting
0	2017-07-02	2017-06-27	5	256	0	584	1	328	0	0.359649	69	0.2		444	256	0.576577					Top 15cm excavation numbers
86	2016-05-31	2016-05-31	0	0	201	201	0				1		201	673	286	0.424963	0.298663
86	2016-06-01	2016-05-31	1	90	185	275	0.33				2		629	673	286	0.424963	0.934621
86	2016-06-02	2016-05-31	2	190	44	234	0.811966				3		673	673	286	0.424963	1				Final day of collecting
86	2016-06-03	2016-05-31	3	286	0	627	1	341	0	0.352273	4	0.19		673	286	0.424963					Top 15cm excavation numbers
168	2017-05-30	2017-05-30	0	0	280	280	0				52		280	437	298	0.681922	0.640732
168	2017-05-31	2017-05-30	1	127	107	234	0.542735				53		387	437	298	0.681922	0.885584
168	2017-06-01	2017-05-30	2	198	38	236	0.838983				54		425	437	298	0.681922	0.97254
168	2017-06-02	2017-05-30	3	120	12	132	0.909091				55		437	437	298	0.681922	1				Final day of collecting
168	2017-06-03	2017-05-30	4	298	0		1	103	0		56	0.09		437	298	0.681922					Top 15cm excavation numbers
186	2016-07-25	2016-07-25	0	0	271	271	0				37		271	555	113	0.203604	0.488288
186	2016-07-26	2016-07-25	1	137	50	187	0.73262				38		321	555	113	0.203604	0.578378
186	2016-07-27	2016-07-25	2	115	60	175	0.657143				39		381	555	113	0.203604	0.686486
186	2016-08-01	2016-07-25	7	44	47	91	0.483516				40		428	555	113	0.203604	0.771171
186	2016-08-02	2016-07-25	8	70	29	99	0.707071				41		457	555	113	0.203604	0.823423
186	2016-08-03	2016-07-25	9	94	85	179	0.52514				42		542	555	113	0.203604	0.976577
186	2016-08-04	2016-07-25	10	113	13	126	0.896825				43		555	555	113	0.203604	1				Final day of collecting
186	2016-08-05	2016-07-25	11	181	0	686	1	505	0	0.424013	44	0.1		555	113	0.203604					Top 15cm excacation numbers
189	2017-06-27	2017-06-27	0	337	0	337	0				71		337	524	205	0.391221	0.64313
189	2017-06-28	2017-06-27	1	133	62	195	0.682051				72		399	524	205	0.391221	0.76145
189	2017-06-29	2017-06-27	2	169	60	229	0.768182				73		459	524	205	0.391221	0.875954
189	2017-06-30	2017-06-27	3	119	35	154	0.772727				74		494	524	205	0.391221	0.942748
189	2017-07-01	2017-06-27	4	118	30	148	0.797297				75		524	524	205	0.391221	1				Final day of collecting
189	2017-07-02	2017-06-27	5	205	0	926	1	721	0	0.437766	76	0.2		524	205	0.391221					Top 15cm excavation numbers
472	2017-06-27	2017-06-27	0	81	0	81	0				78		81	234	172	0.735043	0.346154
472	2017-06-28	2017-06-27	1	17	62	79	0.21519				79		143	234	172	0.735043	0.611111
472	2017-06-29	2017-06-27	2	43	44	87	0.494253				80		187	234	172	0.735043	0.799145
472	2017-06-30	2017-06-27	3	61	34	95	0.642105				81		221	234	172	0.735043	0.944444
472	2017-07-01	2017-06-27	4	133	13	146	0.910959				82		234	234	172	0.735043	1				Final day of collecting
472	2017-07-02	2017-06-27	5	172	0	512	1	340	4	0.399061	83	0.09		234	172	0.735043					Top 15cm excavation numbers
519	2016-07-25	2016-07-25	0	0	203	203	0				19		203	937	205	0.218783	0.216649
519	2016-07-26	2016-07-25	1	57	29	86	0.662791				20		232	937	205	0.218783	0.247599
519	2016-07-27	2016-07-25	2	50	16	66	0.757576				21		248	937	205	0.218783	0.264674
519	2016-08-01	2016-07-25	7	0	0	0	0				22		248	937	205	0.218783	0.264674
519	2016-08-02	2016-07-25	8	0	0	0	0				23		248	937	205	0.218783	0.264674
519	2016-08-03	2016-07-25	9	73	129	202	0.361386				24		377	937	205	0.218783	0.402348
519	2016-08-04	2016-07-25	10	94	35	125	0.752				25		412	937	205	0.218783	0.439701
519	2016-08-06	2016-07-25	12	87	20	107	0.813084				26		432	937	205	0.218783	0.461046
519	2016-08-07	2016-07-25	13	16	5	21	0.761905				27		437	937	205	0.218783	0.466382
519	2016-08-23	2016-07-25	29	44	98	142	0.309859				28		535	937	205	0.218783	0.570971
519	2016-08-24	2016-07-25	30	90	95	155	0.580645				29		630	937	205	0.218783	0.672359
519	2016-08-25	2016-07-25	31	130	27	157	0.828025				30		657	937	205	0.218783	0.701174
519	2016-09-06	2016-07-25	43	37	172	209	0.177033				31		829	937	205	0.218783	0.884739
519	2016-09-07	2016-07-25	44	146	69	215	0.67907				32		898	937	205	0.218783	0.958378
519	2016-09-08	2016-07-25	45	103	25	128	0.804688				33		923	937	205	0.218783	0.985059
519	2016-09-09	2016-07-25	46	86	14	100	0.86				34		937	937	205	0.218783	1				Final day of collecting
519	2016-09-11	2016-07-25	48	205	0	458	1	253	0	0.355837	35	0.14		937	205	0.218783					Top 15cm excavation numbers
559	2017-05-30	2017-05-30	0	0	166	166	0				46		166	384	235	0.611979	0.432292
559	2017-05-31	2017-05-30	1	47	101	158	0.297468				47		267	384	235	0.611979	0.695312
559	2017-06-01	2017-05-30	2	88	75	163	0.539877				48		342	384	235	0.611979	0.890625
559	2017-06-02	2017-05-30	3	125	42	167	0.748503				49		384	384	235	0.611979	1				Final day of collecting
559	2017-06-03	2017-05-30	4	235	0	880	1	645	89	0.422951	50	0.25		384	235	0.611979					Top 15cm excavation numbers
589	2016-09-07	2016-09-07	0	0	423	423	0				11		423	955	569	0.595812	0.442932
589	2016-09-08	2016-09-07	1	189	167	356	0.530899				12		590	955	569	0.595812	0.617801
589	2016-09-09	2016-09-07	2	230	99	329	0.699088				13		689	955	569	0.595812	0.721466
589	2016-09-12	2016-09-07	5	111	70	181	0.61326				14		759	955	569	0.595812	0.794764
589	2016-09-16	2016-09-07	9	310	136	446	0.695067				15		895	955	569	0.595812	0.937173
589	2016-09-18	2016-09-07	11	260	60	320	0.8125				16		955	955	569	0.595812	1				Final day of collecting
589	2016-09-19	2016-09-07	12	569	0	1113	1	485	59	0.303504	17	0.19		955	569	0.595812					Top 15cm excavation numbers
593	2016-05-31	2016-05-31	0	0	262	262	0				6		262	396	268	0.676768	0.661616
593	2016-06-01	2016-05-31	1	168	121	289	0.581315				7		383	396	268	0.676768	0.967172
593	2016-06-02	2016-05-31	2	210	13	223	0.941704				8		396	396	268	0.676768	1				Final day of collecting
593	2016-06-03	2016-05-31	3	268	0	728	1	460	0	0.387205	9	0.06		396	268	0.676768					Top 15cm excavation numbers
604	2017-05-30	2017-05-30	0	0	113	113	0				58		113	183	101	0.551913	0.617486
604	2017-05-31	2017-05-30	1	43	28	71	0.605634				59		141	183	101	0.551913	0.770492
604	2017-06-01	2017-05-30	2	71	25	96	0.739583				60		166	183	101	0.551913	0.907104
604	2017-06-02	2017-05-30	3	89	17	106	0.839623				61		183	183	101	0.551913	1				Final day of collecting
604	2017-06-03	2017-05-30	4	101	0	226	1	125	0	0.356125	62	0.16		183	101	0.551913					Top 15cm excavation numbers
											5
											10
											18
											36
											45
											51
											57
											63
											70
											77
