# Supplementary material for: Vertical organization of the division of labor within nests of the Florida harvester ant, Pogonomyrmex badius
Source: PLoS One. 2017 Nov 28;12(11):e0188630. doi: 10.1371/journal.pone.0188630 (PMC5705139; doi:10.1371/journal.pone.0188630)
Supplement: S2 Table — These data are from the chamber by chamber excavation of all 11 experimental colonies. (XLSX) [file pone.0188630.s002.xlsx]

## Sheet: Transfer Worker Excavations
Date	Colony	Depth (in cm)	Depth notes	#Foragers	#Transfer Workers	#Nurse Workers	#Unmarked	#Dyed Larvae	#Dyed Pupae	#Fluor Callows	#Dyed Seeds	#Beetle Larvae Remnants	Type of Chamber	Chamber contents	seeds present	brood present	max. depth	% of max. depth	decile	Colony	line number	total foragers recovered in final excavation (total foragers recovered in nest excavation)	total transfer workers recovered in final excavation (total transfer workers recovered during excavation)	total unmarked recovered in final excavation (number of unmarked workers recovered during excavation)	% of recaptured foragers at excavation	% of recaptured transfer workers	% of unmarked	total marked (forag.+ nurse+ transf)	% transfer workers of total marked	% marked foragers on final marking day (percent marked on the day before initiation of the experiment. )	Colony	corrected, original number of foragers marked at excavation	original number of transfer workers marked	last date of marking	Date of excavation	days elapsed between last mark and excavation	corrected % of marked foragers recovered in excavation	% of marked transfer workers recovered in excavation	forager loss rate per day	transfer worker loss rate per day	relative loss rate, forager/transfer	sum of workers in chambers	% of chamber workers that are foragers	% of chamber workers that are transfer workers	% of chamber workers that are nurse workers	% of chamber workers that are unmarked	ratio %transfer workers/%foragers	ratio %unmarked/%transfer	elapsed time between baiting and excavation, min.
2017-07-04	0	0	Foragers and Mound	150	105	0	20	0	0	0	10	0					68	0	0	0	1	179	293	870	0.837989	0.358362	0.0229885	255	0.411765	0.8	0	256	328	2017-07-02	2017-07-04	2	0.699219	0.893293	0.150391	0.0533537	2.81875	275	0.545455	0.381818	0	0.0727273	0.7	0.190476
2017-07-04	0	8		10	13	0	1	0	0	0	1	0					68	0.117647	2	0	2	179	293	870	0.0558659	0.0443686	0.00114943	23	0.565217	0.8	0	256	328	2017-07-02	2017-07-04	2	0.699219	0.893293	0.150391	0.0533537	2.81875	24	0.416667	0.541667	0	0.0416667	1.3	0.0769231
2017-07-04	0	15		11	42	0	5	0	0	0	59	0					68	0.220588	3	0	3	179	293	870	0.0614525	0.143345	0.00574713	53	0.792453	0.8	0	256	328	2017-07-02	2017-07-04	2	0.699219	0.893293	0.150391	0.0533537	2.81875	58	0.189655	0.724138	0	0.0862069	3.81818	0.119048
2017-07-04	0	20		1	68	0	65	0	0	0	7	1	Seed, Brood	seed & brood	seeds	brood	68	0.294118	3	0	4	179	293	870	0.00558659	0.232082	0.0747126	69	0.985507	0.8	0	256	328	2017-07-02	2017-07-04	2	0.699219	0.893293	0.150391	0.0533537	2.81875	134	0.00746269	0.507463	0	0.485075	68	0.955882
2017-07-04	0	24		4	46	0	56	0	0	0	0	0					68	0.352941	4	0	5	179	293	870	0.0223464	0.156997	0.0643678	50	0.92	0.8	0	256	328	2017-07-02	2017-07-04	2	0.699219	0.893293	0.150391	0.0533537	2.81875	106	0.0377358	0.433962	0	0.528302	11.5	1.21739
2017-07-04	0	30		0	13	0	121	0	0	1	0	1					68	0.441176	5	0	6	179	293	870	0	0.0443686	0.13908	13	1	0.8	0	256	328	2017-07-02	2017-07-04	2	0.699219	0.893293	0.150391	0.0533537	2.81875	134	0	0.0970149	0	0.902985		9.30769
2017-07-04	0	36		2	4	0	305	5	0	14	0	0	Seed, Brood	seed & brood	seeds	brood	68	0.529412	6	0	7	179	293	870	0.0111732	0.0136519	0.350575	6	0.666667	0.8	0	256	328	2017-07-02	2017-07-04	2	0.699219	0.893293	0.150391	0.0533537	2.81875	311	0.00643087	0.0128617	0	0.980707	2	76.25
2017-07-04	0	44		0	0	0	26	0	0	1	0	0	brood	brood		brood	68	0.647059	7	0	8	179	293	870	0	0	0.0298851	0		0.8	0	256	328	2017-07-02	2017-07-04	2	0.699219	0.893293	0.150391	0.0533537	2.81875	26	0	0	0	1
2017-07-04	0	51		1	2	0	208	0	0	15	0	0	brood	brood		brood	68	0.75	8	0	9	179	293	870	0.00558659	0.00682594	0.23908	3	0.666667	0.8	0	256	328	2017-07-02	2017-07-04	2	0.699219	0.893293	0.150391	0.0533537	2.81875	211	0.00473934	0.00947867	0	0.985782	2	104
2017-07-04	0	68		0	0	0	63	0	0	5	0	0	Brood, Queen	brood & queen		brood	68	1	10	0	10	179	293	870	0	0	0.0724138	0		0.8	0	256	328	2017-07-02	2017-07-04	2	0.699219	0.893293	0.150391	0.0533537	2.81875	63	0	0	0	1
2016-06-08	86	0	Sand workers	5	50		28				0						127	0	0	86	11	141	267	1021	0.035461	0.187266	0.0274241	55	0.909091	0.81	86	286	341	2016-06-03	2016-06-08	5	0.493007	0.782991	0.101399	0.0434018	2.33628	83	0.060241	0.60241		0.337349	10	0.56
2016-06-08	86	0	Foragers and Mound	74	45		14				5						127	0	0	86	12	141	267	1021	0.524823	0.168539	0.013712	119	0.378151	0.81	86	286	341	2016-06-03	2016-06-08	5	0.493007	0.782991	0.101399	0.0434018	2.33628	133	0.556391	0.338346		0.105263	0.608108	0.311111
2016-06-08	86	2		31	48		85				20		brood	brood		brood	127	0.015748	1	86	13	141	267	1021	0.219858	0.179775	0.0832517	79	0.607595	0.81	86	286	341	2016-06-03	2016-06-08	5	0.493007	0.782991	0.101399	0.0434018	2.33628	164	0.189024	0.292683		0.518293	1.54839	1.77083
2016-06-08	86	7		5	18		53				4		brood	brood		brood	127	0.0551181	1	86	14	141	267	1021	0.035461	0.0674157	0.0519099	23	0.782609	0.81	86	286	341	2016-06-03	2016-06-08	5	0.493007	0.782991	0.101399	0.0434018	2.33628	76	0.0657895	0.236842		0.697368	3.6	2.94444
2016-06-08	86	13		7	31		53				4		brood	brood		brood	127	0.102362	1	86	15	141	267	1021	0.0496454	0.116105	0.0519099	38	0.815789	0.81	86	286	341	2016-06-03	2016-06-08	5	0.493007	0.782991	0.101399	0.0434018	2.33628	91	0.0769231	0.340659		0.582418	4.42857	1.70968
2016-06-08	86	16		7	6		18				1						127	0.125984	2	86	16	141	267	1021	0.0496454	0.0224719	0.0176298	13	0.461538	0.81	86	286	341	2016-06-03	2016-06-08	5	0.493007	0.782991	0.101399	0.0434018	2.33628	31	0.225806	0.193548		0.580645	0.857143	3
2016-06-08	86	18		1	14		74				0		brood	brood		brood	127	0.141732	2	86	17	141	267	1021	0.0070922	0.0524345	0.072478	15	0.933333	0.81	86	286	341	2016-06-03	2016-06-08	5	0.493007	0.782991	0.101399	0.0434018	2.33628	89	0.011236	0.157303		0.831461	14	5.28571
2016-06-08	86	27		1	9		27				0		brood	brood		brood	127	0.212598	3	86	18	141	267	1021	0.0070922	0.0337079	0.0264447	10	0.9	0.81	86	286	341	2016-06-03	2016-06-08	5	0.493007	0.782991	0.101399	0.0434018	2.33628	37	0.027027	0.243243		0.72973	9	3
2016-06-08	86	32		3	6		38				1						127	0.251969	3	86	19	141	267	1021	0.0212766	0.0224719	0.0372184	9	0.666667	0.81	86	286	341	2016-06-03	2016-06-08	5	0.493007	0.782991	0.101399	0.0434018	2.33628	47	0.0638298	0.12766		0.808511	2	6.33333
2016-06-08	86	36		2	7		13				0						127	0.283465	3	86	20	141	267	1021	0.0141844	0.0262172	0.0127326	9	0.777778	0.81	86	286	341	2016-06-03	2016-06-08	5	0.493007	0.782991	0.101399	0.0434018	2.33628	22	0.0909091	0.318182		0.590909	3.5	1.85714
2016-06-08	86	43		1	8		36				0						127	0.338583	4	86	21	141	267	1021	0.0070922	0.0299625	0.0352595	9	0.888889	0.81	86	286	341	2016-06-03	2016-06-08	5	0.493007	0.782991	0.101399	0.0434018	2.33628	45	0.0222222	0.177778		0.8	8	4.5
2016-06-08	86	46		2	4		28				0						127	0.362205	4	86	22	141	267	1021	0.0141844	0.0149813	0.0274241	6	0.666667	0.81	86	286	341	2016-06-03	2016-06-08	5	0.493007	0.782991	0.101399	0.0434018	2.33628	34	0.0588235	0.117647		0.823529	2	7
2016-06-08	86	52		1	2		21				0						127	0.409449	5	86	23	141	267	1021	0.0070922	0.00749064	0.0205681	3	0.666667	0.81	86	286	341	2016-06-03	2016-06-08	5	0.493007	0.782991	0.101399	0.0434018	2.33628	24	0.0416667	0.0833333		0.875	2	10.5
2016-06-08	86	60		0	3		4				0						127	0.472441	5	86	24	141	267	1021	0	0.011236	0.00391773	3	1	0.81	86	286	341	2016-06-03	2016-06-08	5	0.493007	0.782991	0.101399	0.0434018	2.33628	7	0	0.428571		0.571429		1.33333
2016-06-08	86	66		0	3		53				0						127	0.519685	6	86	25	141	267	1021	0	0.011236	0.0519099	3	1	0.81	86	286	341	2016-06-03	2016-06-08	5	0.493007	0.782991	0.101399	0.0434018	2.33628	56	0	0.0535714		0.946429		17.6667
2016-06-08	86	78		0	1		26				0						127	0.614173	7	86	26	141	267	1021	0	0.00374532	0.0254652	1	1	0.81	86	286	341	2016-06-03	2016-06-08	5	0.493007	0.782991	0.101399	0.0434018	2.33628	27	0	0.037037		0.962963		26
2016-06-08	86	86		1	2		16				0						127	0.677165	7	86	27	141	267	1021	0.0070922	0.00749064	0.0156709	3	0.666667	0.81	86	286	341	2016-06-03	2016-06-08	5	0.493007	0.782991	0.101399	0.0434018	2.33628	19	0.0526316	0.105263		0.842105	2	8
2016-06-08	86	88		0	0		23				0						127	0.692913	7	86	28	141	267	1021	0	0	0.0225269	0		0.81	86	286	341	2016-06-03	2016-06-08	5	0.493007	0.782991	0.101399	0.0434018	2.33628	23	0	0		1
2016-06-08	86	99		0	3		24				0						127	0.779528	8	86	29	141	267	1021	0	0.011236	0.0235064	3	1	0.81	86	286	341	2016-06-03	2016-06-08	5	0.493007	0.782991	0.101399	0.0434018	2.33628	27	0	0.111111		0.888889		8
2016-06-08	86	104		0	1		39				0						127	0.818898	9	86	30	141	267	1021	0	0.00374532	0.0381978	1	1	0.81	86	286	341	2016-06-03	2016-06-08	5	0.493007	0.782991	0.101399	0.0434018	2.33628	40	0	0.025		0.975		39
2016-06-08	86	112		0	3		96				0		brood	brood		brood	127	0.88189	9	86	31	141	267	1021	0	0.011236	0.0940255	3	1	0.81	86	286	341	2016-06-03	2016-06-08	5	0.493007	0.782991	0.101399	0.0434018	2.33628	99	0	0.030303		0.969697		32
2016-06-08	86	120		0	2		105				0		brood	brood		brood	127	0.944882	10	86	32	141	267	1021	0	0.00749064	0.10284	2	1	0.81	86	286	341	2016-06-03	2016-06-08	5	0.493007	0.782991	0.101399	0.0434018	2.33628	107	0	0.0186916		0.981308		52.5
2016-06-08	86	127		0	1		147				0		Brood, Queen	brood & queen		brood	127	1	10	86	33	141	267	1021	0	0.00374532	0.143976	1	1	0.81	86	286	341	2016-06-03	2016-06-08	5	0.493007	0.782991	0.101399	0.0434018	2.33628	148	0	0.00675676		0.993243		147
2017-06-05	168	0	Foragers and Mound	56	19	0	17	0	0	0	0	0					110	0	0	168	34	238	81	586	0.235294	0.234568	0.0290102	75	0.253333	0.91	168	298	103	2017-06-03	2017-06-05	2	0.798658	0.786408	0.100671	0.106796	0.942648	92	0.608696	0.206522	0	0.184783	0.339286	0.894737
2017-06-05	168	2		48	11	0	11	0	0	0	10	0	brood	brood		brood	110	0.0181818	1	168	35	238	81	586	0.201681	0.135802	0.0187713	59	0.186441	0.91	168	298	103	2017-06-03	2017-06-05	2	0.798658	0.786408	0.100671	0.106796	0.942648	70	0.685714	0.157143	0	0.157143	0.229167	1
2017-06-05	168	10		64	16	0	44	0	0	0	2	0	brood	brood		brood	110	0.0909091	1	168	36	238	81	586	0.268908	0.197531	0.0750853	80	0.2	0.91	168	298	103	2017-06-03	2017-06-05	2	0.798658	0.786408	0.100671	0.106796	0.942648	124	0.516129	0.129032	0	0.354839	0.25	2.75
2017-06-05	168	15		14	5	0	3	0	0	0	1	0					110	0.136364	2	168	37	238	81	586	0.0588235	0.0617284	0.00511945	19	0.263158	0.91	168	298	103	2017-06-03	2017-06-05	2	0.798658	0.786408	0.100671	0.106796	0.942648	22	0.636364	0.227273	0	0.136364	0.357143	0.6
2017-06-05	168	20		31	7	0	14	0	0	0	0	0					110	0.181818	2	168	38	238	81	586	0.130252	0.0864198	0.0238908	38	0.184211	0.91	168	298	103	2017-06-03	2017-06-05	2	0.798658	0.786408	0.100671	0.106796	0.942648	52	0.596154	0.134615	0	0.269231	0.225806	2
2017-06-05	168	25		9	8	0	40	0	0	0	0	0					110	0.227273	3	168	39	238	81	586	0.0378151	0.0987654	0.0682594	17	0.470588	0.91	168	298	103	2017-06-03	2017-06-05	2	0.798658	0.786408	0.100671	0.106796	0.942648	57	0.157895	0.140351	0	0.701754	0.888889	5
2017-06-05	168	28		7	1	0	20	1	0	0	2	2					110	0.254545	3	168	40	238	81	586	0.0294118	0.0123457	0.0341297	8	0.125	0.91	168	298	103	2017-06-03	2017-06-05	2	0.798658	0.786408	0.100671	0.106796	0.942648	28	0.25	0.0357143	0	0.714286	0.142857	20
2017-06-05	168	32		4	10	0	62	0	0	0	0	1					110	0.290909	3	168	41	238	81	586	0.0168067	0.123457	0.105802	14	0.714286	0.91	168	298	103	2017-06-03	2017-06-05	2	0.798658	0.786408	0.100671	0.106796	0.942648	76	0.0526316	0.131579	0	0.815789	2.5	6.2
2017-06-05	168	35		2	1	31	31	0	0	0	1	1	Seed	seeds	seeds		110	0.318182	4	168	42	238	81	586	0.00840336	0.0123457	0.052901	34	0.0294118	0.91	168	298	103	2017-06-03	2017-06-05	2	0.798658	0.786408	0.100671	0.106796	0.942648	65	0.0307692	0.0153846	0.476923	0.476923	0.5	31
2017-06-05	168	40		0	0	0	2	0	0	0	0	0					110	0.363636	4	168	43	238	81	586	0	0	0.00341297	0		0.91	168	298	103	2017-06-03	2017-06-05	2	0.798658	0.786408	0.100671	0.106796	0.942648	2	0	0	0	1
2017-06-05	168	43		1	1	0	16	0	0	0	0	0					110	0.390909	4	168	44	238	81	586	0.00420168	0.0123457	0.0273038	2	0.5	0.91	168	298	103	2017-06-03	2017-06-05	2	0.798658	0.786408	0.100671	0.106796	0.942648	18	0.0555556	0.0555556	0	0.888889	1	16
2017-06-05	168	50		2	2	0	69	0	0	0	0	0					110	0.454545	5	168	45	238	81	586	0.00840336	0.0246914	0.117747	4	0.5	0.91	168	298	103	2017-06-03	2017-06-05	2	0.798658	0.786408	0.100671	0.106796	0.942648	73	0.0273973	0.0273973	0	0.945205	1	34.5
2017-06-05	168	59		0	0	0	38	0	0	0	1	0	Queen	Queen			110	0.536364	6	168	46	238	81	586	0	0	0.0648464	0		0.91	168	298	103	2017-06-03	2017-06-05	2	0.798658	0.786408	0.100671	0.106796	0.942648	38	0	0	0	1
2017-06-05	168	68		0	0	0	47	0	0	0	0	0					110	0.618182	7	168	47	238	81	586	0	0	0.0802048	0		0.91	168	298	103	2017-06-03	2017-06-05	2	0.798658	0.786408	0.100671	0.106796	0.942648	47	0	0	0	1
2017-06-05	168	80		0	0	0	36	0	0	0	0	0					110	0.727273	8	168	48	238	81	586	0	0	0.0614334	0		0.91	168	298	103	2017-06-03	2017-06-05	2	0.798658	0.786408	0.100671	0.106796	0.942648	36	0	0	0	1
2017-06-05	168	86		0	0	0	41	0	0	1	0	0					110	0.781818	8	168	49	238	81	586	0	0	0.0699659	0		0.91	168	298	103	2017-06-03	2017-06-05	2	0.798658	0.786408	0.100671	0.106796	0.942648	41	0	0	0	1
2017-06-05	168	97		0	0	0	34	0	0	3	0	0	brood	brood		brood	110	0.881818	9	168	50	238	81	586	0	0	0.0580205	0		0.91	168	298	103	2017-06-03	2017-06-05	2	0.798658	0.786408	0.100671	0.106796	0.942648	34	0	0	0	1
2017-06-05	168	105		0	0	0	19	2	0	1	0	0	brood	brood		brood	110	0.954545	10	168	51	238	81	586	0	0	0.0324232	0		0.91	168	298	103	2017-06-03	2017-06-05	2	0.798658	0.786408	0.100671	0.106796	0.942648	19	0	0	0	1
2017-06-05	168	110		0	0	0	42	13	0	9	0	0	brood	brood		brood	110	1	10	168	52	238	81	586	0	0	0.0716724	0		0.91	168	298	103	2017-06-03	2017-06-05	2	0.798658	0.786408	0.100671	0.106796	0.942648	42	0	0	0	1
2016-08-11	186	0	Foragers and Mound	45	70		4				2						136	0	0	186	53	64	299	895	0.703125	0.234114	0.00446927	115	0.608696	0.9	186	181	505	2016-08-05	2016-08-11	6	0.353591	0.592079	0.107735	0.0679868	1.58464	119	0.378151	0.588235		0.0336134	1.55556	0.0571429	135
2016-08-11	186	2		9	79		139				2		brood	brood		brood	136	0.0147059	1	186	54	64	299	895	0.140625	0.264214	0.155307	88	0.897727	0.9	186	181	505	2016-08-05	2016-08-11	6	0.353591	0.592079	0.107735	0.0679868	1.58464	227	0.0396476	0.348018		0.612335	8.77778	1.75949	135
2016-08-11	186	4		8	90		99				33		brood	brood		brood	136	0.0294118	1	186	55	64	299	895	0.125	0.301003	0.110615	98	0.918367	0.9	186	181	505	2016-08-05	2016-08-11	6	0.353591	0.592079	0.107735	0.0679868	1.58464	197	0.0406091	0.456853		0.502538	11.25	1.1	135
2016-08-11	186	8		2	8		12				1						136	0.0588235	1	186	56	64	299	895	0.03125	0.0267559	0.0134078	10	0.8	0.9	186	181	505	2016-08-05	2016-08-11	6	0.353591	0.592079	0.107735	0.0679868	1.58464	22	0.0909091	0.363636		0.545455	4	1.5	135
2016-08-11	186	12		0	0		0				0						136	0.0882353	1	186	57	64	299	895	0	0	0	0		0.9	186	181	505	2016-08-05	2016-08-11	6	0.353591	0.592079	0.107735	0.0679868	1.58464	0							135
2016-08-11	186	17		0	9		6				5						136	0.125	2	186	58	64	299	895	0	0.0301003	0.00670391	9	1	0.9	186	181	505	2016-08-05	2016-08-11	6	0.353591	0.592079	0.107735	0.0679868	1.58464	15	0	0.6		0.4		0.666667	135
2016-08-11	186	19		0	8		9				12						136	0.139706	2	186	59	64	299	895	0	0.0267559	0.0100559	8	1	0.9	186	181	505	2016-08-05	2016-08-11	6	0.353591	0.592079	0.107735	0.0679868	1.58464	17	0	0.470588		0.529412		1.125	135
2016-08-11	186	22		0	9		11				2						136	0.161765	2	186	60	64	299	895	0	0.0301003	0.0122905	9	1	0.9	186	181	505	2016-08-05	2016-08-11	6	0.353591	0.592079	0.107735	0.0679868	1.58464	20	0	0.45		0.55		1.22222	135
2016-08-11	186	23		0	11		40				3						136	0.169118	2	186	61	64	299	895	0	0.0367893	0.0446927	11	1	0.9	186	181	505	2016-08-05	2016-08-11	6	0.353591	0.592079	0.107735	0.0679868	1.58464	51	0	0.215686		0.784314		3.63636	135
2016-08-11	186	32		0	3		49				0						136	0.235294	3	186	62	64	299	895	0	0.0100334	0.0547486	3	1	0.9	186	181	505	2016-08-05	2016-08-11	6	0.353591	0.592079	0.107735	0.0679868	1.58464	52	0	0.0576923		0.942308		16.3333	135
2016-08-11	186	40		0	1		18				1		Seed	seeds	seeds		136	0.294118	3	186	63	64	299	895	0	0.00334448	0.0201117	1	1	0.9	186	181	505	2016-08-05	2016-08-11	6	0.353591	0.592079	0.107735	0.0679868	1.58464	19	0	0.0526316		0.947368		18	135
2016-08-11	186	48		0	1		12				1		Seed	seeds	seeds		136	0.352941	4	186	64	64	299	895	0	0.00334448	0.0134078	1	1	0.9	186	181	505	2016-08-05	2016-08-11	6	0.353591	0.592079	0.107735	0.0679868	1.58464	13	0	0.0769231		0.923077		12	135
2016-08-11	186	64		0	1		27				0						136	0.470588	5	186	65	64	299	895	0	0.00334448	0.0301676	1	1	0.9	186	181	505	2016-08-05	2016-08-11	6	0.353591	0.592079	0.107735	0.0679868	1.58464	28	0	0.0357143		0.964286		27	135
2016-08-11	186	74		0	3		46				0						136	0.544118	6	186	66	64	299	895	0	0.0100334	0.0513966	3	1	0.9	186	181	505	2016-08-05	2016-08-11	6	0.353591	0.592079	0.107735	0.0679868	1.58464	49	0	0.0612245		0.938776		15.3333	135
2016-08-11	186	101		0	2		38				1		brood	brood		brood	136	0.742647	8	186	67	64	299	895	0	0.00668896	0.0424581	2	1	0.9	186	181	505	2016-08-05	2016-08-11	6	0.353591	0.592079	0.107735	0.0679868	1.58464	40	0	0.05		0.95		19	135
2016-08-11	186	126		0	4		350				0		brood	brood		brood	136	0.926471	10	186	68	64	299	895	0	0.0133779	0.391061	4	1	0.9	186	181	505	2016-08-05	2016-08-11	6	0.353591	0.592079	0.107735	0.0679868	1.58464	354	0	0.0112994		0.988701		87.5	135
2016-08-11	186	136		0	0		35				0		brood	brood		brood	136	1	10	186	69	64	299	895	0	0	0.0391061	0		0.9	186	181	505	2016-08-05	2016-08-11	6	0.353591	0.592079	0.107735	0.0679868	1.58464	35	0	0		1			135
2017-07-06	189	0	Foragers and Mound	161	115	0	8	0	0	0	110	0					82	0	0	189	70	253	613	354	0.636364	0.187602	0.0225989	276	0.416667	0.8	189	205	721	2017-07-02	2017-07-06	4	1.23415	0.850208	-0.0585366	0.037448	-1.56314	284	0.566901	0.40493	0	0.028169	0.714286	0.0695652
2017-07-06	189	2		21	51	0	3	0	0	0	6	4					82	0.0243902	1	189	71	253	613	354	0.083004	0.0831974	0.00847458	72	0.708333	0.8	189	205	721	2017-07-02	2017-07-06	4	1.23415	0.850208	-0.0585366	0.037448	-1.56314	75	0.28	0.68	0	0.04	2.42857	0.0588235
2017-07-06	189	9		32	71	0	7	0	0	0	3	2					82	0.109756	2	189	72	253	613	354	0.126482	0.115824	0.019774	103	0.68932	0.8	189	205	721	2017-07-02	2017-07-06	4	1.23415	0.850208	-0.0585366	0.037448	-1.56314	110	0.290909	0.645455	0	0.0636364	2.21875	0.0985915
2017-07-06	189	13		6	23	0	2	0	0	0	1	0					82	0.158537	2	189	73	253	613	354	0.0237154	0.0375204	0.00564972	29	0.793103	0.8	189	205	721	2017-07-02	2017-07-06	4	1.23415	0.850208	-0.0585366	0.037448	-1.56314	31	0.193548	0.741935	0	0.0645161	3.83333	0.0869565
2017-07-06	189	15		14	59	0	2	0	0	0	1	0					82	0.182927	2	189	74	253	613	354	0.055336	0.096248	0.00564972	73	0.808219	0.8	189	205	721	2017-07-02	2017-07-06	4	1.23415	0.850208	-0.0585366	0.037448	-1.56314	75	0.186667	0.786667	0	0.0266667	4.21429	0.0338983
2017-07-06	189	19		9	20	0	0	0	0	0	1	0					82	0.231707	3	189	75	253	613	354	0.0355731	0.0326264	0	29	0.689655	0.8	189	205	721	2017-07-02	2017-07-06	4	1.23415	0.850208	-0.0585366	0.037448	-1.56314	29	0.310345	0.689655	0	0	2.22222	0
2017-07-06	189	21		4	53	0	5	0	0	0	0	0					82	0.256098	3	189	76	253	613	354	0.0158103	0.08646	0.0141243	57	0.929825	0.8	189	205	721	2017-07-02	2017-07-06	4	1.23415	0.850208	-0.0585366	0.037448	-1.56314	62	0.0645161	0.854839	0	0.0806452	13.25	0.0943396
2017-07-06	189	25		1	59	0	21	4	0	0	0	3	brood	brood		brood	82	0.304878	4	189	77	253	613	354	0.00395257	0.096248	0.059322	60	0.983333	0.8	189	205	721	2017-07-02	2017-07-06	4	1.23415	0.850208	-0.0585366	0.037448	-1.56314	81	0.0123457	0.728395	0	0.259259	59	0.355932
2017-07-06	189	34		3	95	0	14	0	0	0	0	0					82	0.414634	5	189	78	253	613	354	0.0118577	0.154976	0.039548	98	0.969388	0.8	189	205	721	2017-07-02	2017-07-06	4	1.23415	0.850208	-0.0585366	0.037448	-1.56314	112	0.0267857	0.848214	0	0.125	31.6667	0.147368
2017-07-06	189	40		0	21	0	10	0	0	1	0	1					82	0.487805	5	189	79	253	613	354	0	0.0342577	0.0282486	21	1	0.8	189	205	721	2017-07-02	2017-07-06	4	1.23415	0.850208	-0.0585366	0.037448	-1.56314	31	0	0.677419	0	0.322581		0.47619
2017-07-06	189	46		1	33	0	48	0	0	8	0	0					82	0.560976	6	189	80	253	613	354	0.00395257	0.0538336	0.135593	34	0.970588	0.8	189	205	721	2017-07-02	2017-07-06	4	1.23415	0.850208	-0.0585366	0.037448	-1.56314	82	0.0121951	0.402439	0	0.585366	33	1.45455
2017-07-06	189	51		0	5	0	27	1	1	1	0	0	Seed, Brood	seed & brood	seeds	brood	82	0.621951	7	189	81	253	613	354	0	0.00815661	0.0762712	5	1	0.8	189	205	721	2017-07-02	2017-07-06	4	1.23415	0.850208	-0.0585366	0.037448	-1.56314	32	0	0.15625	0	0.84375		5.4
2017-07-06	189	58		1	5	0	127	6	5	5	0	0	Seed, Brood, Queen	seed & brood	seeds	brood	82	0.707317	8	189	82	253	613	354	0.00395257	0.00815661	0.358757	6	0.833333	0.8	189	205	721	2017-07-02	2017-07-06	4	1.23415	0.850208	-0.0585366	0.037448	-1.56314	133	0.0075188	0.037594	0	0.954887	5	25.4
2017-07-06	189	70		0	1	0	43	2	0	2	0	0	brood	brood		brood	82	0.853659	9	189	83	253	613	354	0	0.00163132	0.121469	1	1	0.8	189	205	721	2017-07-02	2017-07-06	4	1.23415	0.850208	-0.0585366	0.037448	-1.56314	44	0	0.0227273	0	0.977273		43
2017-07-06	189	82	Shaft	0	2	0	37	1	0	0	0	0	brood	brood		brood	82	1	10	189	84	253	613	354	0	0.00326264	0.10452	2	1	0.8	189	205	721	2017-07-02	2017-07-06	4	1.23415	0.850208	-0.0585366	0.037448	-1.56314	39	0	0.0512821	0	0.948718		18.5
2017-07-04	472	2	No foragers	7	10	0	4	0	0	1	51	0					58	0.0344828	1	472	85	142	292	232	0.0492958	0.0342466	0.0172414	17	0.588235	0.91	472	172	340	2017-07-02	2017-07-04	2	0.825581	0.858824	0.0872093	0.0705882	1.23547	21	0.333333	0.47619	0	0.190476	1.42857	0.4
2017-07-04	472	7		18	11	0	1	0	0	0	0	0					58	0.12069	2	472	86	142	292	232	0.126761	0.0376712	0.00431034	29	0.37931	0.91	472	172	340	2017-07-02	2017-07-04	2	0.825581	0.858824	0.0872093	0.0705882	1.23547	30	0.6	0.366667	0	0.0333333	0.611111	0.0909091
2017-07-04	472	12		39	42	0	8	0	0	0	0	0					58	0.206897	3	472	87	142	292	232	0.274648	0.143836	0.0344828	81	0.518519	0.91	472	172	340	2017-07-02	2017-07-04	2	0.825581	0.858824	0.0872093	0.0705882	1.23547	89	0.438202	0.47191	0	0.0898876	1.07692	0.190476
2017-07-04	472	15		22	19	0	1	0	0	0	11	0					58	0.258621	3	472	88	142	292	232	0.15493	0.0650685	0.00431034	41	0.463415	0.91	472	172	340	2017-07-02	2017-07-04	2	0.825581	0.858824	0.0872093	0.0705882	1.23547	42	0.52381	0.452381	0	0.0238095	0.863636	0.0526316
2017-07-04	472	20		31	35	0	4	0	0	0	0	0	Seed	seeds	seeds		58	0.344828	4	472	89	142	292	232	0.21831	0.119863	0.0172414	66	0.530303	0.91	472	172	340	2017-07-02	2017-07-04	2	0.825581	0.858824	0.0872093	0.0705882	1.23547	70	0.442857	0.5	0	0.0571429	1.12903	0.114286
2017-07-04	472	27		11	38	0	11	0	0	2	19	0					58	0.465517	5	472	90	142	292	232	0.0774648	0.130137	0.0474138	49	0.77551	0.91	472	172	340	2017-07-02	2017-07-04	2	0.825581	0.858824	0.0872093	0.0705882	1.23547	60	0.183333	0.633333	0	0.183333	3.45455	0.289474
2017-07-04	472	34		10	35	0	1	0	0	0	12	0					58	0.586207	6	472	91	142	292	232	0.0704225	0.119863	0.00431034	45	0.777778	0.91	472	172	340	2017-07-02	2017-07-04	2	0.825581	0.858824	0.0872093	0.0705882	1.23547	46	0.217391	0.76087	0	0.0217391	3.5	0.0285714
2017-07-04	472	42		2	37	0	22	2	0	15	3	3					58	0.724138	8	472	92	142	292	232	0.0140845	0.126712	0.0948276	39	0.948718	0.91	472	172	340	2017-07-02	2017-07-04	2	0.825581	0.858824	0.0872093	0.0705882	1.23547	61	0.0327869	0.606557	0	0.360656	18.5	0.594595
2017-07-04	472	46		1	35	0	34	0	0	5	0	1					58	0.793103	8	472	93	142	292	232	0.00704225	0.119863	0.146552	36	0.972222	0.91	472	172	340	2017-07-02	2017-07-04	2	0.825581	0.858824	0.0872093	0.0705882	1.23547	70	0.0142857	0.5	0	0.485714	35	0.971429
2017-07-04	472	58		1	30	0	146	36	7	157	3	0	Seed, Brood, Queen	seed & brood	seeds	brood	58	1	10	472	94	142	292	232	0.00704225	0.10274	0.62931	31	0.967742	0.91	472	172	340	2017-07-02	2017-07-04	2	0.825581	0.858824	0.0872093	0.0705882	1.23547	177	0.00564972	0.169492	0	0.824859	30	4.86667
2016-09-14	519	0	Foragers and Mound	106	105		95	0	0		4	0					146	0	0	519	95	185	204	2441	0.572973	0.514706	0.0389185	211	0.49763	0.86	519	205	253	2016-09-11	2016-09-14	3	0.902439	0.806324	0.0325203	0.0645586	0.503733	306	0.346405	0.343137		0.310458	0.990566	0.904762	180
2016-09-14	519	5		54	57		71	0	0		15	0	brood	brood		brood	146	0.0342466	1	519	96	185	204	2441	0.291892	0.279412	0.0290864	111	0.513514	0.86	519	205	253	2016-09-11	2016-09-14	3	0.902439	0.806324	0.0325203	0.0645586	0.503733	182	0.296703	0.313187		0.39011	1.05556	1.24561	180
2016-09-14	519	14		12	6		7	0	0		32	0					146	0.0958904	1	519	97	185	204	2441	0.0648649	0.0294118	0.00286768	18	0.333333	0.86	519	205	253	2016-09-11	2016-09-14	3	0.902439	0.806324	0.0325203	0.0645586	0.503733	25	0.48	0.24		0.28	0.5	1.16667	180
2016-09-14	519	15		5	7		12	0	0		34	0					146	0.10274	1	519	98	185	204	2441	0.027027	0.0343137	0.00491602	12	0.583333	0.86	519	205	253	2016-09-11	2016-09-14	3	0.902439	0.806324	0.0325203	0.0645586	0.503733	24	0.208333	0.291667		0.5	1.4	1.71429	180
2016-09-14	519	19		6	3		35	0	0		80	0					146	0.130137	2	519	99	185	204	2441	0.0324324	0.0147059	0.0143384	9	0.333333	0.86	519	205	253	2016-09-11	2016-09-14	3	0.902439	0.806324	0.0325203	0.0645586	0.503733	44	0.136364	0.0681818		0.795455	0.5	11.6667	180
2016-09-14	519	23		1	13		63	0	0		25	3					146	0.157534	2	519	100	185	204	2441	0.00540541	0.0637255	0.0258091	14	0.928571	0.86	519	205	253	2016-09-11	2016-09-14	3	0.902439	0.806324	0.0325203	0.0645586	0.503733	77	0.012987	0.168831		0.818182	13	4.84615	180
2016-09-14	519	29		0	5		50	0	0		18	0	Seed	seeds	seeds		146	0.19863	2	519	101	185	204	2441	0	0.0245098	0.0204834	5	1	0.86	519	205	253	2016-09-11	2016-09-14	3	0.902439	0.806324	0.0325203	0.0645586	0.503733	55	0	0.0909091		0.909091		10	180
2016-09-14	519	33		0	1		25	0	0		58	0					146	0.226027	3	519	102	185	204	2441	0	0.00490196	0.0102417	1	1	0.86	519	205	253	2016-09-11	2016-09-14	3	0.902439	0.806324	0.0325203	0.0645586	0.503733	26	0	0.0384615		0.961538		25	180
2016-09-14	519	36		0	1		101	1	0		3	10					146	0.246575	3	519	103	185	204	2441	0	0.00490196	0.0413765	1	1	0.86	519	205	253	2016-09-11	2016-09-14	3	0.902439	0.806324	0.0325203	0.0645586	0.503733	102	0	0.00980392		0.990196		101	180
2016-09-14	519	41		0	1		24	0	0		3	0					146	0.280822	3	519	104	185	204	2441	0	0.00490196	0.00983204	1	1	0.86	519	205	253	2016-09-11	2016-09-14	3	0.902439	0.806324	0.0325203	0.0645586	0.503733	25	0	0.04		0.96		24	180
2016-09-14	519	44		0	2		73	41	0		20	5					146	0.30137	3	519	105	185	204	2441	0	0.00980392	0.0299058	2	1	0.86	519	205	253	2016-09-11	2016-09-14	3	0.902439	0.806324	0.0325203	0.0645586	0.503733	75	0	0.0266667		0.973333		36.5	180
2016-09-14	519	57		0	1		231	20	0		0	4					146	0.390411	4	519	106	185	204	2441	0	0.00490196	0.0946333	1	1	0.86	519	205	253	2016-09-11	2016-09-14	3	0.902439	0.806324	0.0325203	0.0645586	0.503733	232	0	0.00431034		0.99569		231	180
2016-09-14	519	63		0	0		169	5	0		0	1					146	0.431507	5	519	107	185	204	2441	0	0	0.0692339	0		0.86	519	205	253	2016-09-11	2016-09-14	3	0.902439	0.806324	0.0325203	0.0645586	0.503733	169	0	0		1			180
2016-09-14	519	97		0	1		344	45	0		2	3	brood	brood		brood	146	0.664384	7	519	108	185	204	2441	0	0.00490196	0.140926	1	1	0.86	519	205	253	2016-09-11	2016-09-14	3	0.902439	0.806324	0.0325203	0.0645586	0.503733	345	0	0.00289855		0.997101		344	180
2016-09-14	519	100		0	0		573	100	0		0	3	brood	brood		brood	146	0.684932	7	519	109	185	204	2441	0	0	0.23474	0		0.86	519	205	253	2016-09-11	2016-09-14	3	0.902439	0.806324	0.0325203	0.0645586	0.503733	573	0	0		1			180
2016-09-14	519	137		1	0		488	46	0		0	1	brood	brood		brood	146	0.938356	10	519	110	185	204	2441	0.00540541	0	0.199918	1	0	0.86	519	205	253	2016-09-11	2016-09-14	3	0.902439	0.806324	0.0325203	0.0645586	0.503733	489	0.00204499	0		0.997955	0		180
2016-09-14	519	146		0	1		80	0	0		0	0	Queen	Queen			146	1	10	519	111	185	204	2441	0	0.00490196	0.0327735	1	1	0.86	519	205	253	2016-09-11	2016-09-14	3	0.902439	0.806324	0.0325203	0.0645586	0.503733	81	0	0.0123457		0.987654		80	180
2017-06-07	559	0	Foragers and Mound	34	15	1	2	0	0	0	0	1					116	0	0	559	112	248	505	229	0.137097	0.029703	0.00873362	50	0.3	0.75	559	235	645	2017-06-03	2017-06-07	4	1.05532	0.782946	-0.0138298	0.0542636	-0.254863	52	0.653846	0.288462	0.0192308	0.0384615	0.441176	0.133333	60
2017-06-07	559	3		115	94	3	16	0	0	0	0	1					116	0.0258621	1	559	113	248	505	229	0.46371	0.186139	0.069869	212	0.443396	0.75	559	235	645	2017-06-03	2017-06-07	4	1.05532	0.782946	-0.0138298	0.0542636	-0.254863	228	0.504386	0.412281	0.0131579	0.0701754	0.817391	0.170213	60
2017-06-07	559	6		50	53	7	6	0	0	0	0	0					116	0.0517241	1	559	114	248	505	229	0.201613	0.10495	0.0262009	110	0.481818	0.75	559	235	645	2017-06-03	2017-06-07	4	1.05532	0.782946	-0.0138298	0.0542636	-0.254863	116	0.431034	0.456897	0.0603448	0.0517241	1.06	0.113208	60
2017-06-07	559	9		8	5	1	1	0	0	0	0	0					116	0.0775862	1	559	115	248	505	229	0.0322581	0.00990099	0.00436681	14	0.357143	0.75	559	235	645	2017-06-03	2017-06-07	4	1.05532	0.782946	-0.0138298	0.0542636	-0.254863	15	0.533333	0.333333	0.0666667	0.0666667	0.625	0.2	60
2017-06-07	559	10	Moved colony (10cm deep)	9	20	3	2	0	0	0	0	2					116	0.0862069	1	559	116	248	505	229	0.0362903	0.039604	0.00873362	32	0.625	0.75	559	235	645	2017-06-03	2017-06-07	4	1.05532	0.782946	-0.0138298	0.0542636	-0.254863	34	0.264706	0.588235	0.0882353	0.0588235	2.22222	0.1	60
2017-06-07	559	12		6	6	0	3	0	0	0	0	0					116	0.103448	1	559	117	248	505	229	0.0241935	0.0118812	0.0131004	12	0.5	0.75	559	235	645	2017-06-03	2017-06-07	4	1.05532	0.782946	-0.0138298	0.0542636	-0.254863	15	0.4	0.4	0	0.2	1	0.5	60
2017-06-07	559	15		8	8	1	5	0	0	0	0	0					116	0.12931	2	559	118	248	505	229	0.0322581	0.0158416	0.0218341	17	0.470588	0.75	559	235	645	2017-06-03	2017-06-07	4	1.05532	0.782946	-0.0138298	0.0542636	-0.254863	22	0.363636	0.363636	0.0454545	0.227273	1	0.625	60
2017-06-07	559	25		16	71	6	9	0	0	0	0	0					116	0.215517	3	559	119	248	505	229	0.0645161	0.140594	0.0393013	93	0.763441	0.75	559	235	645	2017-06-03	2017-06-07	4	1.05532	0.782946	-0.0138298	0.0542636	-0.254863	102	0.156863	0.696078	0.0588235	0.0882353	4.4375	0.126761	60
2017-06-07	559	30		1	97	9	8	0	0	0	0	0	Seed	seeds	seeds		116	0.258621	3	559	120	248	505	229	0.00403226	0.192079	0.0349345	107	0.906542	0.75	559	235	645	2017-06-03	2017-06-07	4	1.05532	0.782946	-0.0138298	0.0542636	-0.254863	115	0.00869565	0.843478	0.0782609	0.0695652	97	0.0824742	60
2017-06-07	559	38		1	94	4	39	0	0	0	0	0	Queen	Queen			116	0.327586	4	559	121	248	505	229	0.00403226	0.186139	0.170306	99	0.949495	0.75	559	235	645	2017-06-03	2017-06-07	4	1.05532	0.782946	-0.0138298	0.0542636	-0.254863	138	0.00724638	0.681159	0.0289855	0.282609	94	0.414894	60
2017-06-07	559	44		0	18	4	10	0	0	0	0	0					116	0.37931	4	559	122	248	505	229	0	0.0356436	0.0436681	22	0.818182	0.75	559	235	645	2017-06-03	2017-06-07	4	1.05532	0.782946	-0.0138298	0.0542636	-0.254863	32	0	0.5625	0.125	0.3125		0.555556	60
2017-06-07	559	55		0	7	1	4	0	0	0	0	0					116	0.474138	5	559	123	248	505	229	0	0.0138614	0.0174672	8	0.875	0.75	559	235	645	2017-06-03	2017-06-07	4	1.05532	0.782946	-0.0138298	0.0542636	-0.254863	12	0	0.583333	0.0833333	0.333333		0.571429	60
2017-06-07	559	61		0	3	0	3	0	0	0	0	0					116	0.525862	6	559	124	248	505	229	0	0.00594059	0.0131004	3	1	0.75	559	235	645	2017-06-03	2017-06-07	4	1.05532	0.782946	-0.0138298	0.0542636	-0.254863	6	0	0.5	0	0.5		1	60
2017-06-07	559	63		0	2	0	8	0	0	0	0	0					116	0.543103	6	559	125	248	505	229	0	0.0039604	0.0349345	2	1	0.75	559	235	645	2017-06-03	2017-06-07	4	1.05532	0.782946	-0.0138298	0.0542636	-0.254863	10	0	0.2	0	0.8		4	60
2017-06-07	559	67		0	0	0	5	0	0	0	0	0					116	0.577586	6	559	126	248	505	229	0	0	0.0218341	0		0.75	559	235	645	2017-06-03	2017-06-07	4	1.05532	0.782946	-0.0138298	0.0542636	-0.254863	5	0	0	0	1			60
2017-06-07	559	73		0	1	1	5	0	0	0	0	0					116	0.62931	7	559	127	248	505	229	0	0.0019802	0.0218341	2	0.5	0.75	559	235	645	2017-06-03	2017-06-07	4	1.05532	0.782946	-0.0138298	0.0542636	-0.254863	7	0	0.142857	0.142857	0.714286		5	60
2017-06-07	559	82		0	5	0	5	0	0	0	0	0					116	0.706897	8	559	128	248	505	229	0	0.00990099	0.0218341	5	1	0.75	559	235	645	2017-06-03	2017-06-07	4	1.05532	0.782946	-0.0138298	0.0542636	-0.254863	10	0	0.5	0	0.5		1	60
2017-06-07	559	94		0	3	0	32	0	0	0	0	0	brood	brood		brood	116	0.810345	9	559	129	248	505	229	0	0.00594059	0.139738	3	1	0.75	559	235	645	2017-06-03	2017-06-07	4	1.05532	0.782946	-0.0138298	0.0542636	-0.254863	35	0	0.0857143	0	0.914286		10.6667	60
2017-06-07	559	101		0	0	0	10	0	0	0	0	0	brood	brood		brood	116	0.87069	9	559	130	248	505	229	0	0	0.0436681	0		0.75	559	235	645	2017-06-03	2017-06-07	4	1.05532	0.782946	-0.0138298	0.0542636	-0.254863	10	0	0	0	1			60
2017-06-07	559	116		0	3	1	56	0	0	0	0	0	brood	brood		brood	116	1	10	559	131	248	505	229	0	0.00594059	0.244541	4	0.75	0.75	559	235	645	2017-06-03	2017-06-07	4	1.05532	0.782946	-0.0138298	0.0542636	-0.254863	60	0	0.05	0.0166667	0.933333		18.6667	60
2016-09-22	589	0	Foragers and Mound	32	8	0	4	0	0	0	22	0					150	0	0	589	132	187	103	2064	0.171123	0.0776699	0.00193798	40	0.2	0.81	589	569	485	2016-09-19	2016-09-22	3	0.328647	0.212371	0.223784	0.262543	0.852373	44	0.727273	0.181818	0	0.0909091	0.25	0.5	60
2016-09-22	589	3		135	56	5	175	0	0	0	9	3					150	0.02	1	589	133	187	103	2064	0.721925	0.543689	0.0847868	196	0.285714	0.81	589	569	485	2016-09-19	2016-09-22	3	0.328647	0.212371	0.223784	0.262543	0.852373	371	0.363881	0.150943	0.0134771	0.471698	0.414815	3.125	60
2016-09-22	589	8		14	12	1	101	0	0	1	30	3					150	0.0533333	1	589	134	187	103	2064	0.0748663	0.116505	0.0489341	27	0.444444	0.81	589	569	485	2016-09-19	2016-09-22	3	0.328647	0.212371	0.223784	0.262543	0.852373	128	0.109375	0.09375	0.0078125	0.789062	0.857143	8.41667	60
2016-09-22	589	13		4	8	2	75	0	0	0	25	2	Seed	seeds	seeds		150	0.0866667	1	589	135	187	103	2064	0.0213904	0.0776699	0.0363372	14	0.571429	0.81	589	569	485	2016-09-19	2016-09-22	3	0.328647	0.212371	0.223784	0.262543	0.852373	89	0.0449438	0.0898876	0.0224719	0.842697	2	9.375	60
2016-09-22	589	15		0	9	1	58	0	0	0	11	1	Seed	seeds	seeds		150	0.1	1	589	136	187	103	2064	0	0.0873786	0.0281008	10	0.9	0.81	589	569	485	2016-09-19	2016-09-22	3	0.328647	0.212371	0.223784	0.262543	0.852373	68	0	0.132353	0.0147059	0.852941		6.44444	60
2016-09-22	589	21		1	3	0	44	0	0	0	2	0	Seed	seeds	seeds		150	0.14	2	589	137	187	103	2064	0.00534759	0.0291262	0.0213178	4	0.75	0.81	589	569	485	2016-09-19	2016-09-22	3	0.328647	0.212371	0.223784	0.262543	0.852373	48	0.0208333	0.0625	0	0.916667	3	14.6667	60
2016-09-22	589	23		0	0	1	40	0	0	0	1	0	Seed	seeds	seeds		150	0.153333	2	589	138	187	103	2064	0	0	0.0193798	1	0	0.81	589	569	485	2016-09-19	2016-09-22	3	0.328647	0.212371	0.223784	0.262543	0.852373	41	0	0	0.0243902	0.97561			60
2016-09-22	589	27		0	3	1	94	1	0	1	3	1					150	0.18	2	589	139	187	103	2064	0	0.0291262	0.0455426	4	0.75	0.81	589	569	485	2016-09-19	2016-09-22	3	0.328647	0.212371	0.223784	0.262543	0.852373	98	0	0.0306122	0.0102041	0.959184		31.3333	60
2016-09-22	589	29		0	0	0	13	0	0	0	0	0					150	0.193333	2	589	140	187	103	2064	0	0	0.00629845	0		0.81	589	569	485	2016-09-19	2016-09-22	3	0.328647	0.212371	0.223784	0.262543	0.852373	13	0	0	0	1			60
2016-09-22	589	33		0	0	0	22	0	0	1	2	0					150	0.22	3	589	141	187	103	2064	0	0	0.0106589	0		0.81	589	569	485	2016-09-19	2016-09-22	3	0.328647	0.212371	0.223784	0.262543	0.852373	22	0	0	0	1			60
2016-09-22	589	41		0	0	0	38	1	0	5	0	0					150	0.273333	3	589	142	187	103	2064	0	0	0.0184109	0		0.81	589	569	485	2016-09-19	2016-09-22	3	0.328647	0.212371	0.223784	0.262543	0.852373	38	0	0	0	1			60
2016-09-22	589	47		0	1	0	58	0	0	2	0	1					150	0.313333	4	589	143	187	103	2064	0	0.00970874	0.0281008	1	1	0.81	589	569	485	2016-09-19	2016-09-22	3	0.328647	0.212371	0.223784	0.262543	0.852373	59	0	0.0169492	0	0.983051		58	60
2016-09-22	589	55		0	1	0	68	0	0	1	0	0					150	0.366667	4	589	144	187	103	2064	0	0.00970874	0.0329457	1	1	0.81	589	569	485	2016-09-19	2016-09-22	3	0.328647	0.212371	0.223784	0.262543	0.852373	69	0	0.0144928	0	0.985507		68	60
2016-09-22	589	66		1	1	0	31	0	0	0	0	0					150	0.44	5	589	145	187	103	2064	0.00534759	0.00970874	0.0150194	2	0.5	0.81	589	569	485	2016-09-19	2016-09-22	3	0.328647	0.212371	0.223784	0.262543	0.852373	33	0.030303	0.030303	0	0.939394	1	31	60
2016-09-22	589	72		0	0	1	198	2	0	7	0	0					150	0.48	5	589	146	187	103	2064	0	0	0.0959302	1	0	0.81	589	569	485	2016-09-19	2016-09-22	3	0.328647	0.212371	0.223784	0.262543	0.852373	199	0	0	0.00502513	0.994975			60
2016-09-22	589	87		0	1	0	176	7	0	8	0	0	brood	brood		brood	150	0.58	6	589	147	187	103	2064	0	0.00970874	0.0852713	1	1	0.81	589	569	485	2016-09-19	2016-09-22	3	0.328647	0.212371	0.223784	0.262543	0.852373	177	0	0.00564972	0	0.99435		176	60
2016-09-22	589	92		0	0	0	48	0	0	2	0	0					150	0.613333	7	589	148	187	103	2064	0	0	0.0232558	0		0.81	589	569	485	2016-09-19	2016-09-22	3	0.328647	0.212371	0.223784	0.262543	0.852373	48	0	0	0	1			60
2016-09-22	589	94		0	0	0	69	2	0	8	0	0	brood	brood		brood	150	0.626667	7	589	149	187	103	2064	0	0	0.0334302	0		0.81	589	569	485	2016-09-19	2016-09-22	3	0.328647	0.212371	0.223784	0.262543	0.852373	69	0	0	0	1			60
2016-09-22	589	100		0	0	0	132	5	0	5	0	0					150	0.666667	7	589	150	187	103	2064	0	0	0.0639535	0		0.81	589	569	485	2016-09-19	2016-09-22	3	0.328647	0.212371	0.223784	0.262543	0.852373	132	0	0	0	1			60
2016-09-22	589	108		0	0	0	200	11	0	30	0	0	brood	brood		brood	150	0.72	8	589	151	187	103	2064	0	0	0.0968992	0		0.81	589	569	485	2016-09-19	2016-09-22	3	0.328647	0.212371	0.223784	0.262543	0.852373	200	0	0	0	1			60
2016-09-22	589	120		0	0	0	81	1	0	15	0	0	brood	brood		brood	150	0.8	9	589	152	187	103	2064	0	0	0.0392442	0		0.81	589	569	485	2016-09-19	2016-09-22	3	0.328647	0.212371	0.223784	0.262543	0.852373	81	0	0	0	1			60
2016-09-22	589	136		0	0	0	35	0	0	12	0	0					150	0.906667	10	589	153	187	103	2064	0	0	0.0169574	0		0.81	589	569	485	2016-09-19	2016-09-22	3	0.328647	0.212371	0.223784	0.262543	0.852373	35	0	0	0	1			60
2016-09-22	589	150		0	0	1	304	5	0	20	0	0	Brood, Queen	brood & queen		brood	150	1	10	589	154	187	103	2064	0	0	0.147287	1	0	0.81	589	569	485	2016-09-19	2016-09-22	3	0.328647	0.212371	0.223784	0.262543	0.852373	305	0	0	0.00327869	0.996721			60
2016-06-07	593	0	Sand workers	1	2		0				0						96	0	0	593	155	78	153	299	0.0128205	0.0130719	0	3	0.666667	0.94	593	268	460	2016-06-03	2016-06-07	4	0.291045	0.332609	0.177239	0.166848	1.06228	3	0.333333	0.666667		0	2	0
2016-06-07	593	0	Foragers and Mound	56	9		6				4						96	0	0	593	156	78	153	299	0.717949	0.0588235	0.0200669	65	0.138462	0.94	593	268	460	2016-06-03	2016-06-07	4	0.291045	0.332609	0.177239	0.166848	1.06228	71	0.788732	0.126761		0.084507	0.160714	0.666667
2016-06-07	593	1		12	47		28				5		brood	brood		brood	96	0.0104167	1	593	157	78	153	299	0.153846	0.30719	0.0936455	59	0.79661	0.94	593	268	460	2016-06-03	2016-06-07	4	0.291045	0.332609	0.177239	0.166848	1.06228	87	0.137931	0.54023		0.321839	3.91667	0.595745
2016-06-07	593	2		2	19		5				5		brood	brood		brood	96	0.0208333	1	593	158	78	153	299	0.025641	0.124183	0.0167224	21	0.904762	0.94	593	268	460	2016-06-03	2016-06-07	4	0.291045	0.332609	0.177239	0.166848	1.06228	26	0.0769231	0.730769		0.192308	9.5	0.263158
2016-06-07	593	4		2	14		12				1		brood	brood		brood	96	0.0416667	1	593	159	78	153	299	0.025641	0.0915033	0.0401338	16	0.875	0.94	593	268	460	2016-06-03	2016-06-07	4	0.291045	0.332609	0.177239	0.166848	1.06228	28	0.0714286	0.5		0.428571	7	0.857143
2016-06-07	593	10		1	5		8				3						96	0.104167	1	593	160	78	153	299	0.0128205	0.0326797	0.0267559	6	0.833333	0.94	593	268	460	2016-06-03	2016-06-07	4	0.291045	0.332609	0.177239	0.166848	1.06228	14	0.0714286	0.357143		0.571429	5	1.6
2016-06-07	593	15		0	5		3				1						96	0.15625	2	593	161	78	153	299	0	0.0326797	0.0100334	5	1	0.94	593	268	460	2016-06-03	2016-06-07	4	0.291045	0.332609	0.177239	0.166848	1.06228	8	0	0.625		0.375		0.6
2016-06-07	593	19		1	4		9				0						96	0.197917	2	593	162	78	153	299	0.0128205	0.0261438	0.0301003	5	0.8	0.94	593	268	460	2016-06-03	2016-06-07	4	0.291045	0.332609	0.177239	0.166848	1.06228	14	0.0714286	0.285714		0.642857	4	2.25
2016-06-07	593	22		0	14		6				0						96	0.229167	3	593	163	78	153	299	0	0.0915033	0.0200669	14	1	0.94	593	268	460	2016-06-03	2016-06-07	4	0.291045	0.332609	0.177239	0.166848	1.06228	20	0	0.7		0.3		0.428571
2016-06-07	593	24		0	3		8				0						96	0.25	3	593	164	78	153	299	0	0.0196078	0.0267559	3	1	0.94	593	268	460	2016-06-03	2016-06-07	4	0.291045	0.332609	0.177239	0.166848	1.06228	11	0	0.272727		0.727273		2.66667
2016-06-07	593	27		0	6		5				0						96	0.28125	3	593	165	78	153	299	0	0.0392157	0.0167224	6	1	0.94	593	268	460	2016-06-03	2016-06-07	4	0.291045	0.332609	0.177239	0.166848	1.06228	11	0	0.545455		0.454545		0.833333
2016-06-07	593	37		0	7		2				0						96	0.385417	4	593	166	78	153	299	0	0.0457516	0.00668896	7	1	0.94	593	268	460	2016-06-03	2016-06-07	4	0.291045	0.332609	0.177239	0.166848	1.06228	9	0	0.777778		0.222222		0.285714
2016-06-07	593	43		0	8		19				0						96	0.447917	5	593	167	78	153	299	0	0.0522876	0.0635452	8	1	0.94	593	268	460	2016-06-03	2016-06-07	4	0.291045	0.332609	0.177239	0.166848	1.06228	27	0	0.296296		0.703704		2.375
2016-06-07	593	46		0	3		3				0						96	0.479167	5	593	168	78	153	299	0	0.0196078	0.0100334	3	1	0.94	593	268	460	2016-06-03	2016-06-07	4	0.291045	0.332609	0.177239	0.166848	1.06228	6	0	0.5		0.5		1
2016-06-07	593	52		0	0		10				0						96	0.541667	6	593	169	78	153	299	0	0	0.0334448	0		0.94	593	268	460	2016-06-03	2016-06-07	4	0.291045	0.332609	0.177239	0.166848	1.06228	10	0	0		1
2016-06-07	593	61		0	2		24				0		brood	brood		brood	96	0.635417	7	593	170	78	153	299	0	0.0130719	0.0802676	2	1	0.94	593	268	460	2016-06-03	2016-06-07	4	0.291045	0.332609	0.177239	0.166848	1.06228	26	0	0.0769231		0.923077		12
2016-06-07	593	73		0	1		39				0		brood	brood		brood	96	0.760417	8	593	171	78	153	299	0	0.00653595	0.130435	1	1	0.94	593	268	460	2016-06-03	2016-06-07	4	0.291045	0.332609	0.177239	0.166848	1.06228	40	0	0.025		0.975		39
2016-06-07	593	84		0	3		51				0		brood	brood		brood	96	0.875	9	593	172	78	153	299	0	0.0196078	0.170569	3	1	0.94	593	268	460	2016-06-03	2016-06-07	4	0.291045	0.332609	0.177239	0.166848	1.06228	54	0	0.0555556		0.944444		17
2016-06-07	593	92		3	1		32				0		brood	brood		brood	96	0.958333	10	593	173	78	153	299	0.0384615	0.00653595	0.107023	4	0.25	0.94	593	268	460	2016-06-03	2016-06-07	4	0.291045	0.332609	0.177239	0.166848	1.06228	36	0.0833333	0.0277778		0.888889	0.333333	32
2016-06-07	593	95		0	0		4				0						96	0.989583	10	593	174	78	153	299	0	0	0.0133779	0		0.94	593	268	460	2016-06-03	2016-06-07	4	0.291045	0.332609	0.177239	0.166848	1.06228	4	0	0		1
2016-06-07	593	96		0	0		25				0		Seed, Brood, Queen	seed & brood	seeds	brood	96	1	10	593	175	78	153	299	0	0	0.083612	0		0.94	593	268	460	2016-06-03	2016-06-07	4	0.291045	0.332609	0.177239	0.166848	1.06228	25	0	0		1
2017-06-05	604	0	Foragers and Mound	85	48	0	35	0	0	0	5	0					117	0	0	604	176	98	111	174	0.867347	0.432432	0.201149	133	0.360902	0.84	604	101	125	2017-06-03	2017-06-05	2	0.970297	0.888	0.0148515	0.056	0.265205	168	0.505952	0.285714	0	0.208333	0.564706	0.729167
2017-06-05	604	5		10	27	0	13	0	0	1	6	0	brood	brood		brood	117	0.042735	1	604	177	98	111	174	0.102041	0.243243	0.0747126	37	0.72973	0.84	604	101	125	2017-06-03	2017-06-05	2	0.970297	0.888	0.0148515	0.056	0.265205	50	0.2	0.54	0	0.26	2.7	0.481481
2017-06-05	604	15		2	3	0	1	0	0	0	0	1					117	0.128205	2	604	178	98	111	174	0.0204082	0.027027	0.00574713	5	0.6	0.84	604	101	125	2017-06-03	2017-06-05	2	0.970297	0.888	0.0148515	0.056	0.265205	6	0.333333	0.5	0	0.166667	1.5	0.333333
2017-06-05	604	30		0	1	0	2	0	0	0	0	0					117	0.25641	3	604	179	98	111	174	0	0.00900901	0.0114943	1	1	0.84	604	101	125	2017-06-03	2017-06-05	2	0.970297	0.888	0.0148515	0.056	0.265205	3	0	0.333333	0	0.666667		2
2017-06-05	604	40		0	1	0	4	0	0	0	0	0					117	0.34188	4	604	180	98	111	174	0	0.00900901	0.0229885	1	1	0.84	604	101	125	2017-06-03	2017-06-05	2	0.970297	0.888	0.0148515	0.056	0.265205	5	0	0.2	0	0.8		4
2017-06-05	604	62		0	1	0	5	0	0	0	0	0	Seed	seeds	seeds		117	0.529915	6	604	181	98	111	174	0	0.00900901	0.0287356	1	1	0.84	604	101	125	2017-06-03	2017-06-05	2	0.970297	0.888	0.0148515	0.056	0.265205	6	0	0.166667	0	0.833333		5
2017-06-05	604	92		0	1	0	5	0	0	0	0	0					117	0.786325	8	604	182	98	111	174	0	0.00900901	0.0287356	1	1	0.84	604	101	125	2017-06-03	2017-06-05	2	0.970297	0.888	0.0148515	0.056	0.265205	6	0	0.166667	0	0.833333		5
2017-06-05	604	105		0	15	0	39	0	0	0	0	0					117	0.897436	9	604	183	98	111	174	0	0.135135	0.224138	15	1	0.84	604	101	125	2017-06-03	2017-06-05	2	0.970297	0.888	0.0148515	0.056	0.265205	54	0	0.277778	0	0.722222		2.6
2017-06-05	604	117		1	14	0	70	6	0	15	0	0	Brood, Queen	brood & queen		brood	117	1	10	604	184	98	111	174	0.0102041	0.126126	0.402299	15	0.933333	0.84	604	101	125	2017-06-03	2017-06-05	2	0.970297	0.888	0.0148515	0.056	0.265205	85	0.0117647	0.164706	0	0.823529	14	5
[truncated: 42 more columns]
